# Supplementary material for: The CHD family chromatin remodeling enzyme, Kismet, promotes both clathrin-mediated and activity-dependent bulk endocytosis
Source: PLoS One. 2024 Mar 21;19(3):e0300255. doi: 10.1371/journal.pone.0300255 (PMC10956772; doi:10.1371/journal.pone.0300255)
Supplement: S1 Table — (XLSX) [file pone.0300255.s006.xlsx]

## Sheet: Sheet1
P-values shown in Figures
Figure 2. Kismet and Liquid Facets promote ADBE.
A	Mulitple Unpaired t-tests	30 s w1118 vs. kisLM27/kisk13416	p = 0.0381
A	Mulitple Unpaired t-tests	35 s w1118 vs. kisLM27/kisk13416	p = 0.0178
A	Mulitple Unpaired t-tests	100 s w1118 vs. kisLM27/kisk13416	p = 0.0004
A	Mulitple Unpaired t-tests	105 s w1118 vs. kisLM27/kisk13416	p = 0.00006
A	Mulitple Unpaired t-tests	110 s w1118 vs. kisLM27/kisk13416	p = 0.0010
A	Mulitple Unpaired t-tests	25 s w1118 vs. lqfKG03016	p = 0.0319
A	Mulitple Unpaired t-tests	30 s w1118 vs. lqfKG03016	p = 0.0218
A	Mulitple Unpaired t-tests	35 s w1118 vs. lqfKG03016	p = 0.0045
A	Mulitple Unpaired t-tests	100 s w1118 vs. lqfKG03016	p = 0.0336
Figure 3. Inhibition of CME using Dynasore does not produce a change in evoked currents in kis or lqf mutants.
A	Mulitple Unpaired t-tests	160 s w1118 vs. kisLM27/kisk13416	p = 0.0331
A	Mulitple Unpaired t-tests	170 s w1118 vs. kisLM27/kisk13416	p = 0.0409
A	Mulitple Unpaired t-tests	210 s w1118 vs. kisLM27/kisk13416	p = 0.0423
A	Mulitple Unpaired t-tests	220 s w1118 vs. kisLM27/kisk13416	p = 0.0409
A	Mulitple Unpaired t-tests	230 s w1118 vs. kisLM27/kisk13416	p = 0.0346
A	Mulitple Unpaired t-tests	260 s w1118 vs. kisLM27/kisk13416	p = 0.0328
A	Mulitple Unpaired t-tests	170 s w1118 vs. lqfKG03016	p = 0.0332
Figure 4. Kismet mutants exhibit minimal changes in endocytosis when ADBE is inhibited.
	Unpaired t-test	DMSO w1118 vs. dap160EP2543	p = 0.0108
	Unpaired t-test	DMSO w1118 vs. kisLM27/kisk13416	p = 0.0351
	Unpaired t-test	DMSO w1118 vs. lqfKG03016	p < 0.0001
	Unpaired t-test	DMSO w1118 vs. sggEP1576	p = 0.0004
	Unpaired t-test	BAPTA w1118 vs. dap160EP2543	p = 0.0305
	Unpaired t-test	BAPTA w1118 vs. lqfKG03016	p = 0.0367
	Unpaired t-test	EGTA w1118 vs. sggEP1576	p = 0.0015
	Unpaired t-test	Roscovitine w1118 vs. kisLM27/kisk13416	p = 0.0143
	Unpaired t-test	Roscovitine w1118 vs. lqfKG03016	p = 0.0008
	Unpaired t-test	Roscovitine w1118 vs. sggEP1576	p = 0.0001
Figure 5. Kismet mutants do not show changes in endocytosis when CME is inhibited.
	Unpaired t-test	DMSO w1118 vs. dap160EP2543	p = 0.0108
	Unpaired t-test	DMSO w1118 vs. kisLM27/kisk13416	p = 0.0351
	Unpaired t-test	DMSO w1118 vs. lqfKG03016	p < 0.0001
	Unpaired t-test	DMSO w1118 vs. sggEP1576	p = 0.0004
	Unpaired t-test	Dynasore w1118 vs. sggEP1576	p = 0.0049
Figure 6. Kismet helps maintain vesicle pools.
A	Mulitple Unpaired t-tests	75 s w1118 vs. kisLM27/kisk13416	p = 0.0337
A	Mulitple Unpaired t-tests	90 s w1118 vs. kisLM27/kisk13416	p = 0.0178
A	Mulitple Unpaired t-tests	120 s w1118 vs. kisLM27/kisk13416	p = 0.0420
A	Mulitple Unpaired t-tests	135 s w1118 vs. kisLM27/kisk13416	p = 0.0089
A	Mulitple Unpaired t-tests	165 s w1118 vs. kisLM27/kisk13416	p = 0.0478
A	Mulitple Unpaired t-tests	180 s w1118 vs. kisLM27/kisk13416	p = 0.0404
A	Mulitple Unpaired t-tests	195 s w1118 vs. kisLM27/kisk13416	p = 0.0417
A	Mulitple Unpaired t-tests	210 s w1118 vs. kisLM27/kisk13416	p = 0.0112
A	Mulitple Unpaired t-tests	225 s w1118 vs. kisLM27/kisk13416	p = 0.0233
A	Mulitple Unpaired t-tests	240 s w1118 vs. kisLM27/kisk13416	p = 0.0271
A	Mulitple Unpaired t-tests	270 s w1118 vs. kisLM27/kisk13416	p = 0.0148
A	Mulitple Unpaired t-tests	300 s w1118 vs. kisLM27/kisk13416	p = 0.0335
A	Mulitple Unpaired t-tests	315 s w1118 vs. kisLM27/kisk13416	p = 0.0458
A	Mulitple Unpaired t-tests	330 s w1118 vs. kisLM27/kisk13416	p = 0.0363
B	Mulitple Unpaired t-tests	50 s w1118 vs. kisLM27/kisk13416	p = 0.0125
B	Mulitple Unpaired t-tests	60 s w1118 vs. kisLM27/kisk13416	p = 0.0059
B	Mulitple Unpaired t-tests	70 s w1118 vs. kisLM27/kisk13416	p = 0.0129
B	Mulitple Unpaired t-tests	80 s w1118 vs. kisLM27/kisk13416	p = 0.0463
B	Mulitple Unpaired t-tests	100 s w1118 vs. kisLM27/kisk13416	p = 0.0248
B	Mulitple Unpaired t-tests	110 s w1118 vs. kisLM27/kisk13416	p = 0.0294
B	Mulitple Unpaired t-tests	120 s w1118 vs. kisLM27/kisk13416	p = 0.0238
B	Mulitple Unpaired t-tests	130 s w1118 vs. kisLM27/kisk13416	p = 0.0457
B	Mulitple Unpaired t-tests	140 s w1118 vs. kisLM27/kisk13416	p = 0.0277
B	Mulitple Unpaired t-tests	150 s w1118 vs. kisLM27/kisk13416	p = 0.0489
B	Mulitple Unpaired t-tests	160 s w1118 vs. kisLM27/kisk13416	p = 0.0312
B	Mulitple Unpaired t-tests	170 s w1118 vs. kisLM27/kisk13416	p = 0.0340
B	Mulitple Unpaired t-tests	180 s w1118 vs. kisLM27/kisk13416	p = 0.0360
B	Mulitple Unpaired t-tests	200 s w1118 vs. kisLM27/kisk13416	p = 0.0278
B	Mulitple Unpaired t-tests	220 s w1118 vs. kisLM27/kisk13416	p = 0.0345
Figure 7. Kismet is required in postsynaptic muscles for larval behavior and proper endocytosis of presynaptic vesicles.
B	One-way ANOVA Tukey's Multiple Comparisons test	kisLM27/+; UAS-kis-L/+ vs. kisLM27/kisk13416; elav>kis-L	p = 0.0171
B	One-way ANOVA Tukey's Multiple Comparisons test	kisk13416/+; 24B-Gal4/+ vs. kisLM27/kisk13416; 24B>kis-L	p = 0.0366
B	One-way ANOVA Tukey's Multiple Comparisons test	kisLM27/+; UAS-kis-L/+ vs. kisLM27/kisk13416; repo>kis-L	p = 0.0125
C	One-way ANOVA Tukey's Multiple Comparisons test	Actin5c-Gal4/+ vs. Actin>kisRNAi.b	p = 0.023
C	One-way ANOVA Tukey's Multiple Comparisons test	Dcr2;;24B-Gal4/+ vs. Dcr2;;24B>kisRNAi.b	p = 0.0116
D: avg velocity	One-way ANOVA Tukey's Multiple Comparisons test	kisk13416/+; Gal4 control vs. kisLM27/kisk13416; 24B>kis-L	p = 0.0200
D: max velocity	One-way ANOVA Tukey's Multiple Comparisons test	kisk13416/+; Gal4 control vs. kisLM27/kisk13416; 24B>kis-L	p = 0.0176
D: avg velocity	One-way ANOVA Tukey's Multiple Comparisons test
D: max velocity	One-way ANOVA Tukey's Multiple Comparisons test
Figure 8. Expression of human CHD7 in kis mutants restores behavior but not endocytosis.
A: distance	Unpaired t-test	w1118 vs. kisLM27/kisk13416	p = 0.0007
A: avg velocity	Unpaired t-test	w1118 vs. kisLM27/kisk13416	p < 0.0001
A: avg velocity	One-way ANOVA Tukey's Multiple Comparisons test	kisk13416/+; Gal4 control vs. kisLM27/kisk13416; Actin5c>CHD7	p = 0.0417
A: max velocity	Unpaired t-test	w1118 vs. kisLM27/kisk13416	p < 0.0001
A: body lengths	Unpaired t-test	w1118 vs. kisLM27/kisk13416	p < 0.0001
A: body lengths	One-way ANOVA Tukey's Multiple Comparisons test	kisk13416/+; Gal4 control vs. kisLM27/kisk13416; Actin5c>CHD7	p = 0.0255
C	Unpaired t-test	w1118 vs. kisLM27/kisk13416	p = 0.0435
C	One-way ANOVA Tukey's Multiple Comparisons test	kisLM27/+; UAS-CHD7/+ vs. kisLM27/kisk13416; Actin5c>CHD7	p = 0.0100
C	One-way ANOVA Tukey's Multiple Comparisons test	kisLM27/+; UAS-CHD7/+ vs. kisLM27/kisk13416; 24B>CHD7	p = 0.0119
Figure 9. Expression of an ATPase dead Kis, KisK2060R, in kis mutants restores behavior and endocytosis.
A: distance	Unpaired t-test	w1118 vs. kisLM27/kisk13416	p = 0.0007
A: avg velocity	Unpaired t-test	w1118 vs. kisLM27/kisk13416	p < 0.0001
A: max velocity	Unpaired t-test	w1118 vs. kisLM27/kisk13416	p < 0.0001
A: body lengths	Unpaired t-test	w1118 vs. kisLM27/kisk13416	p < 0.0001
A: body lengths	One-way ANOVA Tukey's Multiple Comparisons test	kisk13416/+; Gal4 control vs. kisLM27/kisk13416; Actin5c>CHD7	p = 0.045
Figure S1. CME is inhibited by Dynasore but not BAPTA or EGTA.
	Mulitple Unpaired t-tests	120 s DMSO w1118 vs. Dyn w1118	p = 0.0399
	Mulitple Unpaired t-tests	140 s DMSO w1118 vs. Dyn w1118	p = 0.0256
	Mulitple Unpaired t-tests	160 s DMSO w1118 vs. Dyn w1118	p = 0.0161
	Mulitple Unpaired t-tests	170 s DMSO w1118 vs. Dyn w1118	p = 0.0200
	Mulitple Unpaired t-tests	180 s DMSO w1118 vs. Dyn w1118	p = 0.0393
	Mulitple Unpaired t-tests	200 s DMSO w1118 vs. Dyn w1118	p = 0.0084
	Mulitple Unpaired t-tests	210 s DMSO w1118 vs. Dyn w1118	p = 0.0337
	Mulitple Unpaired t-tests	220 s DMSO w1118 vs. Dyn w1118	p = 0.0424
	Mulitple Unpaired t-tests	230 s DMSO w1118 vs. Dyn w1118	p = 0.0292
	Mulitple Unpaired t-tests	240 s DMSO w1118 vs. Dyn w1118	p = 0.0329
	Mulitple Unpaired t-tests	250 s DMSO w1118 vs. Dyn w1118	p = 0.0312
Figure S3. Genotype by Genotype Comparisons of ADBE and CME Inhibiting Compounds
	Unpaired t-test	w1118-DMSO vs w1118-BAPTA	p = 0.0446
	Unpaired t-test	w1118-DMSO vs w1118-EGTA	p = 0.0005
	Unpaired t-test	w1118-DMSO vs w1118-Roscovitine (Rosco)	p = 0.0464
	Unpaired t-test	w1118-DMSO vs w1118-Chlorpromazine (Chlor)	p<0.0001
	Unpaired t-test	w1118-DMSO vs w1118-Dynasore (Dyn)	p = 0.0263
	Unpaired t-test	dap160EP2543-DMSO vs dap160EP2543-Chlor	p = 0.0041
	Unpaired t-test	kisLM27/kisk13416-DMSO vs. kisLM27/kisk13416-Chlor	p<0.0001
	Unpaired t-test	lqfKG03016-DMSO vs lqfKG03016-Chlor	p = 0.0023
	Unpaired t-test	sggEP1576-DMSO vs sggEP1576-Roscovitine (Rosco)	p = 0.0072
